# Supplementary material for: Expression of Lumican and Osteopontin in Perivascular Areas of the Glioblastoma Peritumoral Niche and Its Value for Prognosis
Source: Int J Mol Sci. 2024 Dec 29;26(1):192. doi: 10.3390/ijms26010192 (PMC11720198; doi:10.3390/ijms26010192)
Supplement: Supplementary file 1 [file ijms-26-00192-s001.zip]

Archive with 1 entries (1 files):
- ijms-3341772-supplementary.pdf
